# Supplementary material for: A Secure IIoT Environment That Integrates AI-Driven Real-Time Short-Term Active and Reactive Load Forecasting with Anomaly Detection: A Real-World Application
Source: Sensors (Basel). 2024 Nov 21;24(23):7440. doi: 10.3390/s24237440 (PMC11644684; doi:10.3390/s24237440)
Supplement: Supplementary file 1 [file sensors-24-07440-s001.zip]

Archive with 1 entries (1 files):
- sensors-3310579-supplementary.pdf
